# Supplementary material for: Engineering a human P2X2 receptor with altered ligand selectivity in yeast
Source: J Biol Chem. 2024 Mar 29;300(5):107248. doi: 10.1016/j.jbc.2024.107248 (PMC11063903; doi:10.1016/j.jbc.2024.107248)
Supplement: Supporting Figures S1–S6 [file mmc1.xlsx]

## Sheet: Table_S1
Table S1. Multiple sequence alignment summary
AA	G298	Y299	N300	F301	R302	F303	A304
A	0	0	0	0	0	0	413
C	0	0	0	2	0	0	0
D	0	0	2	1	0	0	0
E	0	0	0	0	0	0	0
F	0	0	0	253	0	412	0
G	419	0	0	0	0	0	4
H	0	0	11	0	0	6	0
I	0	0	0	0	0	0	0
K	0	0	0	0	0	0	0
L	0	0	0	0	0	0	0
M	0	0	0	0	1	0	0
N	0	0	316	0	0	0	0
P	0	0	0	0	0	0	0
Q	0	0	0	0	0	0	0
R	0	0	0	0	416	0	0
S	0	0	0	2	1	0	0
T	0	0	0	0	0	0	1
V	0	0	0	0	0	0	1
W	0	0	0	0	1	0	0
Y	0	419	90	161	0	1	0

## Sheet: Table_S2
Table S2. Dose response statistics.
	ATP, best fit values				AMP-PNP, best fit values
	Bottom	Hillslope	Top	EC50	Bottom	Hillslope	Top	EC50
WT	1.372	2.272	70.62	5.746e-06	0.429	-1	1.129	0.0006718
F301W	-0.004401	0.9411	37.7	5.04e-06	0.4523	2.135	5.973	0.0002141
F303Y	0.8002	2.175	68.07	3.598e-06	0.2603	0.8857	2.141	0.0003277
A304W	0.8913	2.408	67.64	1.657e-05	-0.1131	1.702	50.72	0.0006208
F301W+F303Y	-0.1101	0.8082	46.6	3.013e-06	0.3038	1.304	12.6	0.0002603
F301W+A304W	-5.284	1.071	207.5	2.07e-05	-0.492	1.649	81.84	0.0005462
F303Y+A304W	1.98	3.5	150	6.667e-06	1.254	2.515	114.4	0.0003528
F301W+F303Y+A304W	0.7917	2.366	148.4	8.879e-06	-0.1127	1.945	97.49	0.000468
	ATP, std. error				AMP-PNP, std. error
	Bottom	Hillslope	Top	EC50	Bottom	Hillslope	Top	EC50
WT	6.077	1.315	4.771	1.357e-06	N/A	N/A	N/A	N/A
F301W	3.483	0.3231	3.239	2.121e-06	0.997	1.839	1.025	9.773e-05
F303Y	6.398	0.9276	4.303	9.633e-07	0.1535	0.3795	0.4693	0.0002321
A304W	2.494	0.7524	2.818	1.943e-06	0.8413	0.2029	2.652	5.472e-05
F301W+F303Y	7.493	0.483	6.999	2.422e-06	1.041	0.4931	1.66	8.751e-05
F301W+A304W	10.47	0.2774	17	5.55e-06	2.046	0.2725	5.64	6.656e-05
F303Y+A304W	6.212	2.324	5.647	6.462e-07	3.527	0.4954	5.076	3.05e-05
F301W+F303Y+A304W	12.88	1.264	13.38	2.576e-06	2.573	0.3272	5.33	4.617e-05

## Sheet: Table_S3
Table S3. A304W conformational energetics
Conformation	ΔStability (relative to WT)
Closed	-4.0 kcal/mol
Open	-4.4 kcal/mol
Desensitized	+1.8 kcal/mol

## Sheet: Table_S4
Table S4 Part Sequences
Gene name	Part Type	Part Sequence
hP2X2	3	GCATCGTCTCATCGGTCTCATATGGCAGCGGCACAGCCGAAGTATCCCGCTGGGGCCACTGCGAGAAGGTTAGCTCGTGGTTGTTGGAGCGCCCTTTGGGATTACGAAACCCCTAAAGTAATAGTCGTCAGGAATAGGAGGCTAGGGGTGCTTTACAGAGCGGTGCAGCTTTTGATCTTGCTTTATTTTGTATGGTACGTTTTCATTGTGCAAAAGAGTTACCAGGAAAGCGAAACTGGACCTGAGTCCTCTATTATCACCAAAGTCAAAGGAATAACCACGAGCGAACATAAGGTCTGGGATGTGGAAGAGTACGTTAAACCACCAGAAGGCGGCAGCGTCTTCTCTATAATTACCAGAGTTGAGGCTACTCATTCCCAGACCCAAGGAACATGTCCC…
Aequorin	3	GCATCGTCTCATCGGTCTCATATGACCAGCAAACAATACTCAGTCAAGCTTACATCAGACTTCGACAACCCACGCTGGATTGGACGACACAAGCACATGTTCAATTTCCTTGATGTCAACCACAATGGAAAAATCTCTCTTGACGAGATGGTCTACAAGGCATCTGATATTGTCATCAATAACCTTGGAGCAACACCTGAGCAAGCCAAACGACACAAAGATGCTGTAGAAGCCTTCTTCGGAGGAGCTGGAATGAAATATGGTGTGGAAACTGATTGGCCTGCATATATTGAAGGATGGAAAAAATTGGCTACTGATGAATTGGAGAAATACGCCAAAAACGAACCAACGCTCATCCGTATATGGGGTGATGCTTTGTTTGATATCGTTGACAAAGAT…
GCaMP6f	3	GCATCGTCTCATCGGTCTCATATGGGTTCTCATCATCATCATCATCATGGTATGGCTAGCATGACTGGTGGACAGCAAATGGGTCGGGATCTGTACGACGATGACGATAAGGATCTCGCCACCATGGTCGACTCATCACGTCGTAAGTGGAATAAGACAGGTCACGCAGTCAGAGCTATAGGTCGGCTGTCCTCACTCGAGAACGTCTATATCAAGGCCGACAAGCAGAAGAACGGCATCAAGGCGAACTTCAAGATCCGCCACAACATCGAGGACGGCGGCGTGCAGCTCGCCTACCACTACCAGCAGAACACCCCCATCGGCGACGGCCCCGTGCTGCTGCCCGACAACCACTACCTGAGCGTGCAGTCCAAACTTTCGAAAGACCCCAACGAGAAG…
GCaMP6s	3	GCATCGTCTCATCGGTCTCATATGGGTTCTCATCATCATCATCATCATGGTATGGCTAGCATGACTGGTGGACAGCAAATGGGTCGGGATCTGTACGACGATGACGATAAGGATCTCGCCACCATGGTCGACTCATCACGTCGTAAGTGGAATAAGACAGGTCACGCAGTCAGAGCTATAGGTCGGCTGTCCTCACTCGAGAACGTCTATATCAAGGCCGACAAGCAGAAGAACGGCATCAAGGCGAACTTCCACATCCGCCACAACATCGAGGACGGCGGCGTGCAGCTCGCCTACCACTACCAGCAGAACACCCCCATCGGCGACGGCCCCGTGCTGCTGCCCGACAACCACTACCTGAGCGTGCAGTCCAAACTTTCGAAAGACCCCAACGAGAAG…
ERBV-1	3b	GCATCGTCTCATCGGTCTCATTCTGGTGCCACTAACTTCTCTCTCCTGAAACTGGCTGGCGATGTTGAATTGAACCCGGGTCCGGGATCCTGAGACCTGAGACGGCAT
mScarletI	4a	GCATCGTCTCATCGGTCTCAATCCGTCAGTAAAGGAGAAGCTGTAATTAAAGAGTTTATGCGCTTCAAAGTGCATATGGAAGGTTCCATGAACGGACATGAGTTCGAGATTGAAGGTGAAGGTGAAGGACGCCCCTACGAGGGCACTCAAACTGCAAAGTTAAAGGTTACAAAAGGAGGACCTCTGCCATTTTCGTGGGACATTCTGAGCCCGCAGTTTATGTACGGCAGCCGCGCGTTCATCAAACATCCCGCTGACATCCCAGACTATTACAAACAATCTTTCCCCGAAGGCTTTAAATGGGAACGCGTGATGAACTTTGAAGATGGTGGCGCTGTGACTGTGACCCAGGACACTTCATTAGAAGATGGAACCCTGATTTACAAGGTAAAGCTGCGC…
GcaMP6s	3a	GCATCGTCTCATCGGTCTCATATGGGTTCTCATCATCATCATCATCATGGTATGGCTAGCATGACTGGTGGACAGCAAATGGGTCGGGATCTGTACGACGATGACGATAAGGATCTCGCCACCATGGTCGACTCATCACGTCGTAAGTGGAATAAGACAGGTCACGCAGTCAGAGCTATAGGTCGGCTGTCCTCACTCGAGAACGTCTATATCAAGGCCGACAAGCAGAAGAACGGCATCAAGGCGAACTTCCACATCCGCCACAACATCGAGGACGGCGGCGTGCAGCTCGCCTACCACTACCAGCAGAACACCCCCATCGGCGACGGCCCCGTGCTGCTGCCCGACAACCACTACCTGAGCGTGCAGTCCAAACTTTCGAAAGACCCCAACGAGAAG…
sfGFP-linker	3a	GCATCGTCTCATCGGTCTCATATGCGTAAAGGCGAAGAGCTGTTCACTGGTGTCGTCCCTATTCTGGTGGAACTGGATGGTGATGTCAACGGTCATAAGTTTTCCGTGCGTGGCGAGGGTGAAGGTGACGCAACTAATGGTAAACTGACGCTGAAGTTCATCTGTACTACTGGTAAACTGCCGGTTCCTTGGCCGACTCTGGTAACGACGCTGACTTATGGTGTTCAGTGCTTTGCTCGTTATCCGGACCATATGAAGCAGCATGACTTCTTCAAGTCCGCCATGCCGGAAGGCTATGTGCAGGAACGCACGATTTCCTTTAAGGATGACGGCACGTACAAAACGCGTGCGGAAGTGAAATTTGAAGGCGATACCCTGGTAAACCGCATTGAGCTGAAA…
Crz1p	3b	GCATCGTCTCATCGGTCTCATTCTTCATTCAGCAACGGAAATATGGCTTCCTACATGACTAGTAGTAATGGAGAGGAGCAAAGTATAAACAACAAAAACGATATAGACGATAACAGCGCTTACAGACGTAATAATTTCAGGAATAGTAGCAATTCAGGATCACATACGTTCCAATTATCGGACTTGGACTTAGATGTGGATATGAGGATGGATTCCGCCAATTCATCGGAGAAAATATCAAAGAACCTTTCCTCTGGCATCCCGGACTCATTTGATTCTAACGTGAACAGCTTGCTGTCTCCGTCAAGCGGTTCTTATTCTGCAGATTTGAATTACCAAAGTCTATACAAACCAGATCTTCCACAGCAACAGTTACAACAGCAACAGTTACAACAGCAA…

## Sheet: Table_S5
Table S5. Plasmids
Plasmid name	Description	Resistance	Yeast Marker
EG.B70	pYTK030 pGal - hP2X2 - pYTK056 tTdh1 - pYTK096 URA IV	Kan	Ura
EG.B80	pYTK030 pGal - hP2X2_K81CK83C - pYTK056 tTdh1 - pYTK096 URA IV	Kan	Ura
EG.B268	pYTK030 pGal - Aequorin - pYTK055 tENO2 - 2micron His	Kan	His
EG.B150	Vcx1p sgRNA - pYTK050	Cam	N/A
EG.B155	pYTK011 pPGK1 - pYTK036 Cas9 - pYTK055 tPGK1 - EG.B150 Vcx1p sgRNA - CEN6 LEU2	Kan	Leu
EG.YTK.BB.39 (2micron His backbone)	pYTK008 - pYTK047 - pYTK073 - pYTK076 - pYTK082 - pYTK084	Kan	His
EG.B222	pYTK009 pTdh3 - GCaMP6s - pYTK056 tTdh1 - CEN6 His	Kan	His
EG.YTK.BB.27 (CEN6 His backbone)	pYTK008 - pYTK047 - pYTK073 - pYTK076 - pYTK081 - pYTK084	Kan	His
EG.B352	pYTK009 pTdh3 - GCaMP6f - pYTK056 tTdh1 - CEN6 His	Kan	His
EG.B727	pYTK009 pTdh3 - GCaMP6s 3a - EBRV-1 3b - mScarlet 4a - pYTK066 tTdh1 - CEN6 His	Kan	His
EG.B723	pYTK017 – GFP – Crz1p – pYTK055 – HO-IV-His	Kan	His
EG.YTK.BB.26 (CEN6 Leu2 backbone)	pYTK008 - pYTK047 - pYTK073 - pYTK075 - pYTK081 - pYTK084	Kan	Leu

## Sheet: Table_S6
Table S6. Yeast strains
Strain	Description	Source	Genotype
EG.Y69	BY4741	ATCC	MATɑ his3Δ1 leu2Δ0 met15Δ0 ura3Δ0
EG.Y145	BY4741 + P2X2	this work	MATɑ his3Δ1 leu2Δ0 met15Δ0 ura3Δ::URA3-pGal-P2X2-tTDH1
EG.Y59	BY4741 ΔCne1p	Horizon Discovery	MATɑ his3Δ1 leu2Δ0 met15Δ0 ura3Δ0 cne1pΔ:KanRX
EG.Y20	BY4741 ΔCne1p + P2X2	this work	MATɑ his3Δ1 leu2Δ0 met15Δ0 ura3Δ::URA3-pGal-P2X2-tTDH1 cne1pΔ:KanRX
EG.Y66	BY4741 ΔCne1p + broken-P2X2	this work	MATɑ his3Δ1 leu2Δ0 met15Δ0 ura3Δ::URA3-pGal-brokenP2X2-tTDH1 cne1pΔ:KanRX vcx1pΔ0
EG.Y156	BY4741 ΔCne1pΔVcx1p	this work	MATɑ his3Δ1 leu2Δ0 met15Δ0 ura3Δ cne1pΔ:KanRX vcx1pΔ0
EG.Y167	BY4741 ΔCne1pΔVcx1p + P2X2	this work	MATɑ his3Δ1 leu2Δ0 met15Δ0 ura3Δ::URA3-pGal-P2X2-tTDH1 cne1pΔ:KanRX vcx1pΔ0
EG.Y168	BY4741 ΔCne1pΔVcx1p + broken-P2X2	this work	MATɑ his3Δ1 leu2Δ0 met15Δ0 ura3Δ::URA3-pGal-brokenP2X2-tTDH1 cne1pΔ:KanRX vcx1pΔ0
EG.Y685	BY4741 ΔCne1pΔVcx1p + P2X2 + GFP-Crz1p	this work	MATɑ his3Δ1::HIS3-pRPL-GFP-Crz1p-tENO2 leu2Δ0 met15Δ0 ura3Δ::URA3-pGal-P2X2-tTDH1 cne1pΔ:KanRX vcx1pΔ0
EG.Y688	BY4741 ΔCne1pΔVcx1p + broken-P2X2+ GFP-Crz1p	this work	MATɑ his3Δ1::HIS3-pRPL-GFP-Crz1p-tENO2 leu2Δ0 met15Δ0 ura3Δ::URA3-pGal-brokenP2X2-tTDH1 cne1pΔ:KanRX vcx1pΔ0
